# Supplementary material for: Preparation of Asymmetric Micro-Supercapacitors Based on Laser-Induced Graphene with Regulated Hydrophobicity and Hydrophilicity
Source: Nanomaterials (Basel). 2025 Apr 11;15(8):584. doi: 10.3390/nano15080584 (PMC12029501; doi:10.3390/nano15080584)
Supplement: Supplementary file 1 [file nanomaterials-15-00584-s001.zip]

Archive with 1 entries (1 files):
- nanomaterials-3532843-supplementary.pdf
